# Supplementary material for: Modification of Microstructure and Mechanical Properties of Extruded AZ91-0.4Ce Magnesium Alloy through Addition of Ca
Source: Materials (Basel). 2024 Jul 8;17(13):3359. doi: 10.3390/ma17133359 (PMC11243162; doi:10.3390/ma17133359)
Supplement: Supplementary file 1 [file materials-17-03359-s001.zip]

Archive with 1 entries (1 files):
- materials-3055230-supplementary.pdf
